# Supplementary material for: From Fibrosis to Malignancy: Mechanistic Intersections Driving Lung Cancer Progression
Source: Cancers (Basel). 2025 Dec 1;17(23):3861. doi: 10.3390/cancers17233861 (PMC12691483; doi:10.3390/cancers17233861)
Supplement: Supplementary file 1 [file cancers-17-03861-s001.zip]

Archive with 1 entries (1 files):
- cancers-3953751-supplementary.pdf
